# Supplementary material for: The effects of metformin on anti-Müllerian hormone levels in patients with polycystic ovary syndrome: a systematic review and meta-analysis
Source: J Ovarian Res. 2023 Jun 28;16:123. doi: 10.1186/s13048-023-01195-1 (PMC10303859; doi:10.1186/s13048-023-01195-1)
Supplement: Supplementary file 4 — Additional file 4: Supplementary Figure 2-15. Sensitivity analysing of serum AMH levels in women with PCOS before and after metformin administration using a random-effect model by excluding the studies one by one. [file 13048_2023_1195_MOESM4_ESM.zip]

Archive with 14 entries (14 files):
- Supplementary Figure 10-20230515.jpg
- Supplementary Figure 11-20230515.jpg
- Supplementary Figure 12-20230515.jpg
- Supplementary Figure 13-20230515.jpg
- Supplementary Figure 14-20230515.jpg
- Supplementary Figure 15-20230515.jpg
- Supplementary Figure 2-20230515.jpg
- Supplementary Figure 3-20230515.jpg
- Supplementary Figure 4-20230515.jpg
- Supplementary Figure 5-20230515.jpg
- Supplementary Figure 6-20230515.jpg
- Supplementary Figure 7-20230515.jpg
- Supplementary Figure 8-20230515.jpg
- Supplementary Figure 9-20230515.jpg
